# Supplementary material for: Prediction Models for Perioperative Blood Transfusion in Patients Undergoing Gynecologic Surgery: A Systematic Review
Source: Diagnostics (Basel). 2024 Sep 12;14(18):2018. doi: 10.3390/diagnostics14182018 (PMC11431761; doi:10.3390/diagnostics14182018)
Supplement: Supplementary file 1 [file diagnostics-14-02018-s001.zip]

Archive with 3 entries (3 files):
- File S1_Search Strategy.pdf
- File S2_Data Extraction Form.pdf
- File S3 Details of risk of bias assessment.pdf
